# Supplementary material for: Association between attendance at a behavioral change communication module and dysmenorrhea prevalence among female university students: A propensity score matched comparative study
Source: PLoS One. 2026 May 12;21(5):e0349064. doi: 10.1371/journal.pone.0349064 (PMC13166925; doi:10.1371/journal.pone.0349064)
Supplement: S1 Data — S2 Appendix. Logic model of the BCC module guided by Transtheoretical model (stage of change). S1 File. Informed consent form (ICF). S2 File. Questionnaire in English version. S3 File. Database. S1A Table. Covariate balance before and after propensity score matching under alternative pre-specified model specification (means, %bias, percentage bias reduction, t-test and variance ratios). S1B Table. Overall balance statistics (Rubin’s B and Rubin’s R) under pre-specified propensity score specifications. S2 Table. Adjusted associations of BCC module exposure and key lifestyle factors with dysmenorrhea before and after propensity score matching. S3 Table. Sensitivity analysis: Ordered logistic regression assessing associations of BCC exposure and covariates with four-grade dysmenorrhea severity (unmatched sample, N = 472). S4 Table. Sensitivity analysis of dysmenorrhea prevalence differences under alternative propensity score matching algorithms and specifications. S5 Table. Sensitivity analysis: Adjusted differences in dysmenorrhea prevalence across multiple analytic approaches (ATT and ATE estimates). S6 Table. Sensitivity analysis: Bayesian logistic regression analysis for dysmenorrhea comparing models with and without BCC module exposure. S7 Table. Sensitivity analysis: Corrected adjusted odds ratios (ORs) for the BCC exposure under assumed levels of contamination among non-exposed participants. S1 Fig. Original pamphlet for behavioral change communication (BCC) module. S2 Fig. Distribution of BCC-exposed and non-exposed (control) observations according to whether they are “on support” or “off support” after matching. S1 Text. Calculation of the sample size and proportional distribution among the universities. S2 Text. Explanation of the outcome variable. S3 Text. Detailed information of each covariate. S4 Text. Estimation of BCC associated differences (ATT and ATE estimates) using propensity score matching. S5 Text. Detail calculation of the Log Bayes Factor (LBF). [file pone.0349064.s001.zip › supporting materials/S3 File.xls]

## Sheet: data
V1	V3	V5	V6	V7	V8	V9	V10	V11	V12	V13	V14	V15	V16	V17	V18	V19	V20	V21	V22	V23	V24	V25	V26
1	0	2	22	12	1	2	2	1	1	20.2	2	1	1	1	0	0	0	0	1	1	1	4.8	1
2	0	2	20	12	1	2	2	1	1	20.5	2	1	1	1	1	0	1	1	1	2	2	5.2	2
3	0	2	23	11	1	2	2	2	2	24.6	3	1	2	1	0	0	0	1	2	2	2	5.4	2
4	0	2	23	10	1	2	2	2	2	17.5	1	1	2	1	0	0	1	1	2	1	2	5	2
5	0	2	21	11	1	2	2	1	1	23.4	3	1	1	1	1	0	0	1	2	2	2	4	1
6	0	2	24	11	1	2	2	1	2	29.2	3	1	1	1	0	0	1	0	1	2	2	4.6	1
7	0	2	21	11	1	2	2	1	1	23.4	3	1	2	1	1	1	1	1	1	2	2	4.8	1
8	0	2	24	12	1	2	1	2	2	26.7	3	1	1	1	0	0	0	1	1	2	1	5.2	2
9	0	2	21	12	1	2	2	1	2	21	2	1	1	1	0	0	1	1	2	2	2	4.6	1
10	0	2	23	11	1	1	2	2	2	30	3	1	1	1	0	0	1	0	1	2	2	4.2	1
11	0	2	20	11	1	2	2	1	2	24.3	3	1	1	1	0	0	1	0	1	2	1	4.4	1
12	0	1	21	14	1	2	1	1	2	20.8	2	1	0	0	0	0	0	0	2	2	1	5.6	2
13	0	2	22	12	1	2	2	1	2	24.1	3	1	2	1	0	0	0	1	1	2	2	4.8	1
14	0	2	20	11	1	1	1	2	2	21.1	2	1	1	1	0	0	1	1	2	2	1	3.2	1
15	0	2	23	11	2	2	2	2	1	28.2	3	1	1	1	0	0	1	1	1	2	2	4.6	1
16	0	2	20	14	1	1	1	2	2	20.2	2	1	1	1	0	0	0	0	2	1	2	5.2	2
17	0	2	20	11	1	1	1	2	2	24.5	3	1	1	1	0	0	1	1	1	2	2	4.8	1
18	0	2	22	14	2	2	2	2	2	31.4	3	1	1	1	0	0	1	0	1	2	2	6.2	2
19	0	2	22	14	1	2	2	1	1	19.1	2	1	1	1	0	1	1	0	2	2	2	5.2	2
20	0	2	21	9	1	2	2	2	2	19.9	2	1	3	1	1	1	1	1	1	2	2	3.8	1
21	0	2	20	12	1	1	1	2	2	19.5	2	1	1	1	1	0	1	1	1	2	2	4.2	1
22	0	2	20	14	1	2	1	1	2	24.3	3	1	1	1	0	0	1	1	1	2	1	6	2
23	0	2	22	12	1	2	2	1	1	25.2	3	1	1	1	0	1	1	1	2	1	2	4.2	1
24	0	2	20	12	1	2	1	2	2	21.5	2	2	1	1	1	1	0	1	1	2	2	5.4	2
25	0	2	21	10	2	2	2	1	2	30.1	3	1	1	1	0	0	0	1	1	2	2	3.4	1
26	0	2	22	10	1	2	2	1	2	17	1	1	3	1	1	0	0	0	1	2	2	4.8	1
27	0	2	22	12	1	2	2	1	1	25	3	1	1	1	1	1	0	1	1	2	2	4.6	1
28	0	2	23	12	1	2	2	2	1	23	3	1	2	1	0	1	1	1	1	2	2	5.2	2
29	0	2	23	13	1	2	2	1	2	20.5	2	2	2	1	0	0	1	1	2	1	2	4.2	1
30	0	2	21	12	2	1	2	2	2	26.9	3	1	1	1	0	0	1	0	1	2	2	5	2
31	0	1	23	9	1	2	2	1	2	24.6	3	1	2	1	1	0	1	1	1	2	2	4.8	1
32	0	2	22	15	1	2	2	2	1	18.5	2	1	1	1	0	0	0	0	2	2	2	5.8	2
33	0	2	22	14	1	2	2	1	2	24.2	3	1	1	1	0	0	1	1	1	2	2	6.2	2
34	0	2	20	12	1	1	1	2	2	19.8	2	1	2	1	1	0	1	1	1	2	2	5.2	2
35	0	2	22	14	1	2	2	1	1	24.1	3	1	1	1	0	0	1	1	1	2	2	4.4	1
36	0	2	20	16	1	1	1	2	2	22.2	2	2	0	0	0	0	0	1	2	1	2	5	2
37	0	2	21	11	1	2	2	1	2	23.1	3	1	2	1	0	0	1	1	1	2	2	4.2	1
38	0	2	23	11	1	2	2	2	2	19.6	2	1	3	1	0	0	1	1	1	2	2	2.8	1
39	0	2	22	12	1	2	2	1	1	20.1	2	1	1	1	0	0	0	1	1	2	1	6.4	2
40	0	2	24	13	2	2	2	2	2	20.5	2	1	1	1	0	0	0	0	2	1	1	4.8	1
41	0	2	21	11	2	2	2	1	1	23.7	3	1	1	1	0	0	1	1	2	2	2	6.6	1
42	0	2	23	12	1	2	1	1	2	23.6	3	1	1	1	1	0	1	1	1	2	2	3.8	1
43	0	2	22	10	1	2	2	2	2	23	3	1	1	1	1	0	1	1	1	2	2	4.8	1
44	0	2	24	13	1	1	1	2	2	25.2	3	1	1	1	0	0	1	0	2	2	2	5	2
45	0	2	22	11	1	2	2	1	1	23	3	1	3	1	1	0	1	1	2	2	2	5	2
46	0	2	23	10	1	1	1	2	2	17.1	1	1	1	1	1	1	1	1	1	2	2	3.6	1
47	0	2	22	11	1	2	2	1	2	24.2	3	2	1	1	0	0	1	1	1	2	2	5.8	2
48	0	2	21	12	1	2	2	1	2	20.5	2	2	1	1	0	0	1	0	1	2	2	6.2	2
49	0	2	20	14	1	2	1	2	2	18.7	2	2	0	0	1	0	1	1	1	2	2	5.2	2
50	0	2	21	11	1	2	2	1	2	24.2	3	1	1	1	0	0	1	0	1	2	1	6.6	2
51	0	2	20	12	1	1	1	2	1	17.6	1	1	1	1	0	1	1	1	1	2	2	5.4	2
52	0	2	23	13	1	2	2	1	1	21.6	2	2	1	1	0	0	1	1	1	2	2	4.4	1
53	0	2	23	10	1	2	2	1	1	28.4	3	1	3	1	1	0	1	1	1	2	2	4.8	1
54	0	2	21	13	1	2	2	1	1	16.1	1	1	1	1	1	0	0	0	2	2	1	5	2
55	0	2	21	13	1	1	1	2	2	21.8	2	1	1	1	0	0	0	0	2	2	2	5.6	2
56	0	2	20	13	1	1	1	2	2	22.2	2	1	1	1	0	0	0	1	1	2	2	5	2
57	0	2	23	11	2	2	2	2	1	28	3	1	1	1	0	0	1	1	1	2	2	4.4	1
58	0	2	20	15	1	2	2	1	2	22	2	1	0	0	0	0	0	0	1	2	1	5	2
59	0	2	22	14	1	2	2	1	1	17.5	1	1	1	1	0	1	1	1	2	1	1	4.2	1
60	0	2	21	9	1	2	2	1	2	26.5	3	1	2	1	1	0	1	1	1	2	2	4.4	1
61	0	2	23	11	1	2	2	1	2	22	2	1	2	1	0	1	1	1	1	2	2	4.6	1
62	0	2	24	12	1	2	2	1	2	25	3	1	1	1	0	1	1	0	1	2	2	4.8	1
63	0	2	19	12	1	1	1	2	2	15.6	1	1	2	1	0	1	0	1	1	2	1	5.6	2
64	0	1	26	10	1	2	2	1	2	23.6	3	1	1	1	0	0	1	0	2	2	1	4.2	1
65	0	2	23	14	1	2	2	1	1	25	3	1	2	1	0	0	0	0	1	2	1	4.4	1
66	0	2	23	10	1	1	1	2	2	17.2	1	1	3	1	1	1	1	1	1	1	1	4.4	1
67	0	2	22	15	1	2	2	1	1	24.6	3	1	0	0	0	0	0	0	1	2	2	5	2
68	0	2	22	11	1	2	2	1	2	18.4	1	1	2	1	1	0	1	1	1	2	2	4.6	1
69	0	2	23	13	2	2	2	2	1	22.4	2	2	0	0	0	0	0	0	2	2	2	5	2
70	0	2	22	13	1	1	1	2	2	18.5	2	1	1	1	0	0	1	1	1	2	2	4.8	1
71	0	2	24	12	2	2	2	1	2	30.5	3	1	2	1	0	1	1	1	1	2	2	4.4	1
72	0	2	23	11	1	1	1	2	2	29.3	3	1	2	1	1	1	1	0	1	2	2	4.6	1
73	0	2	21	10	1	2	2	1	1	26	3	1	3	1	1	0	1	1	2	2	2	4.8	1
74	0	2	22	11	1	2	2	2	2	27.6	3	1	1	1	1	0	1	1	1	2	2	4.4	1
75	0	2	21	12	1	2	2	1	1	22.1	2	2	2	1	0	0	1	0	1	2	2	4.4	1
76	0	2	24	12	1	2	2	1	2	25.4	3	1	2	1	0	0	0	0	2	2	1	4.4	1
77	0	2	20	11	1	2	1	2	2	23.7	3	1	1	1	0	0	1	1	2	2	2	5	2
78	0	2	21	13	1	1	1	1	2	17.1	1	1	0	0	1	1	1	1	1	2	2	4.8	1
79	0	1	22	13	1	2	2	1	2	16.8	1	1	2	1	0	0	1	0	2	2	2	4.2	1
80	0	2	22	13	1	2	1	1	1	21.2	2	2	1	1	0	0	1	1	2	2	2	4.4	1
81	0	2	20	12	1	2	2	1	2	20	2	2	2	1	0	1	1	1	2	2	2	5.8	2
82	0	2	23	11	1	2	2	1	1	24.6	3	1	1	1	0	0	0	1	1	2	2	4.2	1
83	0	2	21	11	1	2	2	1	2	23.4	3	1	1	1	0	0	1	1	1	2	2	4	1
84	0	2	21	11	1	2	2	1	2	23.1	3	1	2	1	0	0	0	1	1	2	2	4.2	1
85	0	2	20	11	1	2	2	2	1	17.5	1	1	3	1	1	0	0	0	1	2	2	4.8	1
86	0	2	23	15	1	2	2	1	2	19.8	2	1	1	1	0	0	0	1	1	2	1	6.2	2
87	0	2	24	11	2	2	2	1	1	24.6	3	1	1	1	0	0	0	1	2	2	2	4.4	1
88	0	2	23	12	1	2	2	2	1	23	3	1	2	1	0	0	1	1	1	2	2	4.8	1
89	0	1	24	12	1	2	2	1	2	23.6	3	1	1	1	1	1	0	0	2	1	2	3.8	1
90	0	2	20	11	1	2	1	2	2	27.3	3	1	1	1	1	1	1	1	1	2	2	4.4	1
91	0	2	21	11	1	1	1	1	2	17.1	1	1	1	1	1	1	0	1	1	2	2	4.8	1
92	0	2	20	12	1	1	2	1	2	20.6	2	1	2	1	1	1	0	1	1	2	2	4.4	1
93	0	2	23	9	1	2	1	2	2	25.4	3	1	3	1	1	0	1	1	2	2	2	3.2	1
94	0	2	21	12	1	2	2	2	1	19.1	2	1	1	1	1	0	1	1	1	2	2	4.4	1
95	0	2	21	14	1	2	1	2	2	23.2	3	1	0	0	0	0	0	1	1	2	2	7.4	2
96	0	2	20	14	1	2	2	1	1	19.5	2	1	2	1	0	0	0	0	2	2	2	3.8	1
97	0	2	24	15	1	2	2	2	1	20.4	2	1	3	1	0	0	0	1	1	1	2	4.2	1
98	0	2	19	14	1	2	2	2	2	19.5	2	1	1	1	0	1	1	1	1	2	2	5.8	2
99	0	2	26	13	1	2	2	1	1	23	3	1	2	1	1	1	1	0	1	2	2	4	1
100	0	2	25	11	1	2	2	2	2	27.6	3	1	1	1	1	0	1	0	1	2	2	4.2	1
101	0	2	21	12	1	1	1	2	2	28.4	3	1	1	1	1	0	1	1	1	2	2	4	1
102	0	2	22	13	2	2	2	2	2	31.4	3	1	1	1	0	1	1	1	1	2	2	4.8	1
103	0	2	21	12	1	2	2	1	2	16.9	1	1	1	1	1	1	1	0	1	2	1	3.8	1
104	0	2	21	12	1	1	1	2	2	21.3	2	2	1	1	0	0	1	1	1	2	2	4.4	1
105	0	2	21	11	1	1	1	2	2	18.5	2	2	1	1	0	0	0	0	2	2	2	4	1
106	0	2	21	16	1	2	2	1	1	19.6	2	2	0	0	1	0	0	1	2	2	2	5	2
107	0	2	22	11	1	1	2	2	2	17.5	1	1	1	1	1	1	1	1	1	2	2	4.8	1
108	0	2	23	10	1	2	2	2	2	24.6	3	1	3	1	0	1	1	0	1	2	2	4.4	1
109	0	2	24	11	1	2	2	1	2	29.2	3	1	1	1	0	0	1	0	2	2	2	4.6	1
110	0	2	22	12	1	2	2	1	2	15	1	1	0	0	0	1	0	1	1	2	2	5.4	2
111	0	2	22	10	1	2	2	1	1	23.4	3	1	2	1	0	1	1	1	2	2	2	4.6	1
112	0	2	19	12	1	2	2	1	2	19.8	2	1	2	1	0	0	1	1	1	2	1	4.6	1
113	0	2	21	10	1	2	2	1	2	23	3	1	2	1	1	0	0	1	1	2	2	4.8	1
114	0	1	23	11	1	2	2	1	2	26.3	3	1	2	1	1	0	0	1	1	2	2	4.8	1
115	0	2	21	12	1	2	2	1	2	21.5	2	2	0	0	0	0	1	1	1	2	2	4.4	1
116	0	2	22	13	1	2	2	1	1	20.5	2	1	1	1	0	1	1	1	1	2	2	4.8	1
117	0	2	22	15	1	2	2	2	2	16.8	1	2	0	0	0	0	0	1	2	1	1	3.8	1
118	0	2	21	11	1	2	2	2	2	28.8	3	1	1	1	0	0	1	1	1	2	2	4.8	1
119	0	2	23	12	1	2	1	1	2	22.5	2	1	0	0	1	0	1	0	1	2	1	5.8	2
120	0	2	21	14	1	2	2	1	2	24.7	3	1	2	1	0	0	1	1	2	2	2	6.2	2
121	0	2	24	13	1	2	2	2	2	28.5	3	2	1	1	0	0	0	0	2	2	1	5.2	2
122	0	2	22	13	2	2	2	1	1	24.6	3	1	3	1	1	1	1	1	1	2	2	5	2
123	0	2	22	13	1	2	2	2	1	25	3	1	1	1	0	0	0	1	1	2	2	4.6	1
124	0	2	21	15	1	2	2	1	2	21.8	2	2	0	0	0	0	0	0	1	2	2	6	2
125	0	2	19	12	1	2	2	1	2	21.5	2	1	1	1	1	0	0	0	2	2	1	4.6	1
126	0	2	20	12	1	1	1	2	2	18.9	2	1	1	1	1	0	1	0	1	2	2	6.4	2
127	0	2	21	12	1	2	2	2	2	21.5	2	1	1	1	1	0	1	1	1	2	1	4.8	1
128	0	2	23	12	1	2	2	2	1	16.5	1	1	2	1	0	0	0	1	1	2	2	4.2	1
129	0	2	22	12	1	2	2	1	2	15.8	1	1	1	1	0	0	0	1	1	2	2	5.4	2
130	0	2	20	12	1	2	2	1	2	21.5	2	1	2	1	0	0	0	1	1	2	2	4.8	1
131	0	2	22	13	1	2	2	2	2	27.6	3	1	1	1	1	1	1	1	1	2	2	4.4	1
132	0	1	24	15	1	2	2	2	1	23	3	1	0	0	0	1	0	0	1	1	2	5	2
133	0	2	20	12	1	1	1	1	2	16.8	1	1	2	1	0	0	1	1	1	2	2	4.6	1
134	0	2	21	12	1	2	2	1	2	21.5	2	2	1	1	0	0	1	1	1	2	2	4.4	1
135	0	2	20	13	1	2	2	1	2	20.2	2	2	3	1	1	1	1	1	1	2	1	4.8	1
136	0	2	24	13	1	1	1	1	1	26.2	3	1	1	1	0	0	1	0	2	2	2	5	2
137	0	2	24	12	2	1	1	2	2	28	3	1	3	1	1	1	0	1	1	2	2	4	1
138	0	2	23	12	1	1	1	2	2	28.6	3	1	1	1	0	0	1	0	1	2	2	4.4	1
139	0	2	22	13	1	2	2	1	1	25.9	3	1	1	1	0	1	1	1	1	2	2	5.8	2
140	0	2	22	11	1	2	2	1	2	24.9	3	1	1	1	0	0	1	1	2	2	2	4.8	1
141	0	2	25	11	1	2	2	2	2	28.2	3	1	3	1	1	1	1	0	1	2	2	4.4	1
142	0	2	22	13	1	2	2	2	2	18.01	1	1	1	1	0	0	1	1	1	2	1	7.2	2
143	0	2	24	12	2	2	2	1	2	30.5	3	1	2	1	0	0	1	1	1	2	1	4.4	1
144	0	2	21	16	1	1	1	1	2	17.2	1	2	0	0	1	0	0	1	1	1	2	5	2
145	0	2	21	11	1	1	1	1	2	16.1	1	1	3	1	0	1	1	1	1	2	1	4.6	1
146	0	2	22	12	1	2	2	2	2	23	3	1	1	1	1	0	1	1	2	2	1	4.8	1
147	0	2	21	14	1	2	2	2	2	18.1	1	1	1	1	0	0	0	1	1	2	1	6	2
148	0	2	22	13	1	2	2	1	2	24.2	3	1	1	1	0	1	1	1	2	2	1	4.2	1
149	0	2	20	12	1	1	1	2	1	17.6	1	1	1	1	0	0	1	1	1	2	2	3.4	1
150	0	2	22	11	1	1	1	2	2	18.7	2	1	1	1	0	0	1	0	2	2	1	5.4	2
151	0	2	20	14	1	2	2	2	2	19.2	2	1	2	1	1	0	0	1	1	2	1	7	2
152	0	2	20	14	1	2	1	2	2	16.4	1	1	1	1	1	0	1	1	1	2	1	4.8	1
153	0	2	20	15	1	2	2	1	1	23	3	1	1	1	1	0	0	1	2	2	2	5.6	2
154	0	2	22	12	1	2	2	1	2	23.3	3	1	1	1	0	0	1	1	2	2	2	5.8	2
155	0	2	20	14	1	2	2	1	2	22	2	1	0	0	0	0	0	1	2	2	1	4.6	1
156	0	2	22	10	1	2	1	2	2	27.6	3	1	1	1	1	0	1	1	1	2	2	4	1
157	0	2	21	9	1	1	1	1	2	27.9	3	1	3	1	0	1	1	1	2	2	2	4.6	1
158	0	2	22	12	2	2	1	1	2	31.5	3	1	0	0	0	0	1	1	1	2	1	3.6	1
159	0	2	23	10	1	2	2	2	1	16.5	1	1	2	1	0	0	1	1	1	2	2	4.2	1
160	0	2	22	15	1	1	1	1	1	22.5	2	1	2	1	0	0	0	0	1	2	2	5.6	2
161	0	1	24	12	1	2	2	2	2	17.9	1	1	1	1	0	0	1	1	1	1	2	4.8	1
162	0	2	22	10	1	1	1	2	2	23.4	3	1	1	1	0	0	1	1	2	2	2	4.4	1
163	0	2	23	11	1	2	2	2	2	19.6	2	1	2	1	0	0	0	1	2	2	2	2.8	1
164	0	2	23	13	1	2	2	1	2	20.4	2	2	1	1	0	0	0	1	2	1	1	5.2	2
165	0	2	24	12	1	2	1	2	2	19.5	2	1	1	1	0	1	1	1	1	2	1	5	2
166	0	2	22	12	1	2	2	1	2	18	1	1	1	1	0	1	0	0	1	2	2	5	2
167	0	2	21	11	1	1	2	1	2	27.7	3	1	2	1	1	1	1	1	1	2	2	4	1
168	0	2	23	11	1	1	1	2	2	17.9	1	1	1	1	0	0	1	1	1	2	2	4.2	1
169	0	2	22	12	2	2	2	1	1	27.2	3	1	1	1	1	0	1	1	1	2	2	3.8	1
170	0	2	21	11	1	2	1	1	2	18.4	1	1	0	0	0	0	0	1	1	2	1	6.6	2
171	0	2	23	12	1	1	1	2	2	17.1	1	1	1	1	1	0	1	1	2	2	1	3.6	1
172	0	2	25	13	1	2	2	1	2	20.5	2	1	0	0	0	0	0	0	2	2	2	5	2
173	0	2	20	11	1	1	1	1	2	21.6	2	1	2	1	1	0	0	1	1	2	1	4.2	1
174	0	2	21	11	1	2	2	1	2	28.4	3	1	0	0	0	0	1	1	2	2	2	5.6	2
175	0	2	21	14	1	2	2	1	2	25.8	3	1	0	0	0	0	1	1	1	2	2	7.2	2
176	0	2	21	12	1	2	1	1	2	26.4	3	1	2	1	1	0	1	1	1	2	2	4.8	1
177	0	2	23	11	1	2	2	1	1	24.5	3	1	2	1	0	1	1	0	1	2	2	4	1
178	0	2	20	14	1	2	2	1	1	17.6	1	1	2	1	1	0	1	1	1	2	1	6.4	2
179	0	1	24	14	2	2	2	1	1	17.5	1	1	2	1	0	0	1	0	2	2	1	5.4	2
180	0	2	21	10	1	1	1	2	2	21.4	2	1	1	1	1	0	1	1	1	2	2	4	1
181	0	2	24	11	1	2	2	2	2	18.5	2	1	3	1	1	1	1	0	1	2	2	5.6	2
182	0	2	24	11	1	2	2	2	1	31.6	3	1	1	1	0	0	0	1	1	2	2	4	1
183	0	2	20	12	1	2	2	1	2	23.4	3	1	2	1	0	0	1	1	1	2	2	7	2
184	0	2	23	14	1	2	2	1	2	24.6	3	1	2	1	0	0	0	1	1	2	2	4.8	1
185	0	2	22	12	1	2	2	1	1	24.1	3	2	2	1	0	0	1	0	2	2	1	6.8	2
186	0	2	22	14	1	2	2	1	1	19.3	2	1	1	1	0	0	0	0	2	2	1	7.2	2
187	0	1	24	12	1	2	2	2	2	23.5	3	2	1	1	0	0	0	1	1	2	2	4	1
188	0	2	23	10	1	2	2	1	2	20.5	2	1	1	1	1	1	1	1	1	2	2	3.8	1
189	0	1	22	14	1	2	2	1	2	18.5	2	1	2	1	0	0	1	1	1	1	2	4.8	1
190	0	2	22	11	1	2	2	1	2	24.2	3	1	1	1	0	0	1	1	2	2	1	4.2	1
191	0	2	22	15	1	2	2	1	2	20.8	2	1	3	1	0	0	0	1	2	2	1	7	2
192	0	2	19	13	1	2	2	1	2	23.3	3	1	2	1	0	1	1	1	2	2	2	6.4	2
193	0	2	21	14	1	2	2	2	2	25.7	3	1	1	1	0	0	1	0	1	2	2	6.6	2
194	0	1	21	15	1	2	2	1	1	22.2	2	1	1	1	0	0	1	0	1	2	1	5.4	2
195	0	2	22	13	1	2	2	2	2	22.5	2	1	1	1	0	0	1	0	1	2	1	5.8	2
196	0	2	22	12	1	2	2	1	2	22.6	2	1	1	1	0	0	1	1	2	2	2	3.4	1
197	0	2	22	11	1	2	2	2	1	22.7	2	1	0	0	0	1	1	1	2	1	1	5.4	2
198	0	2	22	13	1	1	1	2	2	18.5	2	1	0	0	0	0	1	1	1	1	1	6.2	2
199	0	2	24	14	1	1	1	2	2	18.3	1	1	1	1	0	0	1	1	1	2	2	4	1
200	0	2	23	10	1	2	2	1	1	16.9	1	1	3	1	0	0	1	1	1	2	2	4.6	1
201	0	2	21	11	2	2	2	2	2	21.1	2	1	3	1	0	1	0	0	2	1	2	5	2
202	0	2	24	14	1	1	1	2	2	25	3	1	1	1	0	0	0	0	1	2	2	4.8	1
203	0	2	23	13	1	2	2	1	1	24.6	3	1	1	1	0	0	1	0	1	2	2	4.4	1
204	0	1	22	12	1	2	2	2	2	18.9	2	1	1	1	0	0	0	1	2	2	2	6	2
205	0	2	22	10	1	2	2	1	2	17	1	1	3	1	1	0	1	0	1	2	2	4.8	1
206	0	2	21	11	1	2	2	2	2	18.5	2	1	1	1	0	0	1	1	1	2	2	4.8	1
207	0	2	23	10	1	1	1	2	2	19.4	2	2	3	1	1	1	0	0	1	2	2	4.4	1
208	0	2	19	15	1	2	2	1	2	19.8	2	1	1	1	0	0	0	1	1	2	1	4.4	1
209	0	2	23	13	1	2	2	1	1	23.4	1	2	0	0	0	0	0	0	2	2	2	5	2
210	0	2	22	15	1	2	2	2	2	27	3	1	2	1	0	1	1	1	2	2	1	5.2	2
211	0	2	20	15	1	2	2	1	1	18.7	2	1	2	1	0	0	0	0	2	2	2	5.8	2
212	0	2	23	15	1	2	2	1	2	22.7	2	2	0	0	0	0	0	0	1	1	1	6.2	2
213	0	2	23	12	1	2	2	1	1	23.4	3	1	1	1	1	0	1	1	2	2	1	3.6	1
214	0	2	22	10	1	2	2	2	2	23.4	3	2	3	1	1	0	1	1	1	2	2	4.2	1
215	0	2	22	12	1	2	2	2	2	16.5	1	1	1	1	0	0	1	1	1	2	1	6.8	2
216	0	2	22	12	1	2	2	2	2	19.2	2	1	1	1	1	0	1	1	2	1	2	4.4	1
217	0	2	22	13	1	2	2	1	2	25.8	3	1	2	1	1	0	1	0	1	1	2	4.4	1
218	0	1	24	12	1	2	2	1	2	23.6	3	1	1	1	1	0	0	0	2	1	2	4.8	1
219	0	2	24	12	2	2	2	1	2	30.5	3	1	1	1	0	0	1	1	1	2	2	4	1
220	0	2	22	10	1	1	2	2	2	17.5	1	1	1	1	1	0	1	1	1	2	2	4.6	1
221	0	2	21	12	1	2	2	1	2	16.9	1	1	1	1	1	1	1	0	1	2	2	3.8	1
222	0	2	21	12	1	2	2	1	2	19.6	2	2	3	1	1	1	1	1	1	2	2	4.8	1
223	0	2	21	11	1	2	2	1	2	23.8	3	1	2	1	1	0	1	1	1	2	1	4.2	1
224	0	2	23	11	1	2	2	1	1	24.5	3	1	2	1	0	0	1	1	1	2	2	4	1
225	0	2	24	13	1	2	2	1	2	20	2	1	0	0	0	0	1	1	2	2	1	4.4	2
226	0	1	24	12	2	1	1	2	2	24.7	3	1	1	1	1	1	1	1	1	2	2	4.2	1
227	0	2	22	9	2	1	1	1	1	17.4	1	1	2	1	0	0	1	1	2	2	2	4.8	1
228	0	2	21	11	1	2	2	1	2	23	3	1	1	1	0	0	1	1	1	2	2	4.2	1
229	0	1	22	15	1	2	2	1	2	18.5	2	2	0	0	0	0	1	1	1	2	1	4.8	1
230	0	2	25	11	1	2	2	2	2	27.6	3	1	1	1	1	1	1	0	1	2	2	4.2	1
231	0	2	23	14	1	1	1	2	2	17.9	1	1	1	1	0	0	1	1	2	2	1	4.2	1
232	0	2	21	11	1	1	1	2	2	18.9	2	2	2	1	0	0	0	0	2	2	1	3	1
233	0	1	24	13	1	2	2	2	1	23	3	1	1	1	0	0	1	0	1	1	2	3.8	1
234	0	2	23	10	1	2	2	1	1	16.9	1	1	3	1	0	0	1	1	1	2	2	4.6	1
235	0	2	21	12	1	2	2	1	2	19.6	2	1	3	1	1	1	1	1	1	2	1	5.2	2
236	0	2	23	14	1	2	2	1	1	21.6	2	1	0	0	0	0	1	1	1	2	1	4.4	1
237	0	1	23	11	2	2	2	1	2	30	3	1	2	1	1	1	1	1	1	2	2	4.6	1
238	0	2	23	12	1	2	2	1	2	23.1	3	2	1	1	0	0	1	0	2	1	1	4	1
239	1	2	20	13	1	1	1	1	2	22	2	1	1	1	0	0	0	0	1	1	2	4.4	1
240	1	2	20	10	1	2	2	1	1	22.5	2	2	0	0	1	0	0	1	2	1	1	5.4	2
241	1	2	21	12	1	2	2	1	2	15.7	1	1	1	1	0	0	1	0	1	2	2	4.2	1
242	1	2	21	14	1	2	2	1	2	22	2	2	0	0	0	0	0	0	2	1	1	6.4	2
243	1	2	21	15	1	2	2	2	2	16.6	1	1	0	0	0	0	0	0	2	1	1	5.4	2
244	1	2	18	12	1	2	2	2	2	21.2	2	2	1	1	0	0	1	1	2	1	1	3.6	1
245	1	2	21	11	1	2	1	2	2	21.8	2	1	1	1	0	0	1	0	1	2	2	3.6	1
246	1	2	21	15	1	2	1	1	2	21.1	2	1	1	1	0	0	1	1	1	2	2	4.4	1
247	1	2	21	12	1	2	2	2	2	16.3	1	1	0	0	0	0	0	0	2	1	1	6	2
248	1	2	20	14	1	2	2	1	1	18.9	2	1	1	1	0	0	1	1	1	2	2	3.6	1
249	1	1	21	14	1	2	2	2	2	16.3	1	1	1	1	0	0	0	0	2	1	1	6	2
250	1	1	22	11	1	2	2	1	1	18.9	2	2	0	0	0	0	0	0	2	1	2	5.6	2
251	1	2	22	13	1	2	2	2	2	18.9	2	2	0	0	0	0	0	0	2	1	1	6	2
252	1	2	20	14	1	2	1	2	2	22.6	2	1	2	1	1	0	0	1	1	2	1	4.8	1
253	1	2	21	13	1	2	2	1	2	19.9	2	1	2	1	0	0	1	0	2	1	2	4	1
254	1	2	20	13	1	2	2	1	1	19.3	2	2	0	0	0	0	0	0	2	1	1	5	2
255	1	2	25	12	1	2	2	1	2	21.4	2	1	2	1	0	0	1	0	1	2	2	4	1
256	1	2	22	15	1	2	2	2	2	20.8	2	2	0	0	0	0	0	0	2	1	1	6	2
257	1	2	20	12	1	2	2	2	1	25	3	1	0	0	0	0	0	0	2	1	1	4.2	1
258	1	2	21	11	1	2	2	2	2	21.1	2	2	0	0	1	0	1	1	1	2	2	4.6	1
259	1	2	19	15	1	2	2	1	2	18.2	1	2	2	1	0	0	0	0	1	2	2	4	1
260	1	2	21	12	1	2	2	2	2	16.3	1	1	0	0	0	0	0	0	2	2	1	6	2
261	1	2	22	13	1	2	2	2	2	24.1	3	1	3	1	0	1	1	0	1	2	2	3.2	1
262	1	1	21	15	1	2	2	1	2	18	1	2	0	0	1	0	0	0	1	1	1	5.6	2
263	1	2	20	12	1	2	2	1	1	22.2	2	1	1	1	1	0	0	1	2	2	2	4.8	1
264	1	2	19	15	1	2	2	2	2	22	2	2	0	0	0	0	0	0	2	1	1	5.4	2
265	1	2	20	15	1	2	2	2	1	18.3	2	2	0	0	0	0	0	0	2	1	1	5	2
266	1	2	23	14	1	2	2	2	2	18.5	2	2	0	0	0	1	0	1	1	1	1	7.6	2
267	1	2	20	10	1	2	2	2	1	17.6	1	1	0	0	0	0	1	0	2	2	2	6.2	2
268	1	2	20	11	1	2	2	1	2	18.2	1	1	0	0	0	0	0	0	2	1	1	5	2
269	1	2	20	11	1	2	2	1	2	19.7	2	1	2	1	0	0	0	1	2	1	1	4.8	1
270	1	2	19	12	1	2	2	1	2	21.5	2	2	0	0	0	0	0	0	2	1	1	6.6	2
271	1	2	22	11	1	2	2	2	1	20.5	2	1	2	1	1	0	1	0	1	2	2	4.8	1
272	1	2	20	12	1	2	2	1	2	19.4	2	2	2	1	1	0	0	1	2	1	1	5.8	2
273	1	2	21	15	1	2	2	2	1	21.7	2	2	0	0	0	0	0	0	2	1	1	5.6	2
274	1	2	21	11	1	2	2	1	1	27.2	3	1	1	1	0	0	1	1	1	2	2	3.2	1
275	1	2	21	12	1	2	2	2	2	21.2	2	2	2	1	0	0	1	0	1	2	1	5.8	1
276	1	2	20	12	1	2	2	1	2	19.4	2	2	0	0	1	0	0	1	1	2	2	4	1
277	1	2	22	12	1	2	2	1	2	16.1	1	1	0	0	0	1	1	1	1	2	2	6.8	2
278	1	2	20	13	1	1	1	2	2	20.2	2	2	0	0	0	0	0	0	2	1	1	5	2
279	1	2	22	12	1	2	2	2	2	16.3	1	2	2	1	1	0	0	0	1	2	2	4.2	1
280	1	2	22	11	2	2	2	1	2	23.3	3	1	1	1	0	0	1	0	1	2	2	4.2	1
281	1	2	20	11	1	2	2	1	1	16.7	1	1	0	0	0	0	0	0	2	1	1	5.4	2
282	1	2	22	12	1	2	2	1	2	18.8	2	1	0	0	0	0	0	0	2	1	2	3.6	1
283	1	1	20	15	1	2	2	2	2	22.3	2	2	0	0	0	0	0	0	2	1	1	5	2
284	1	2	19	12	1	2	2	1	2	18.7	2	2	0	0	0	0	0	0	2	1	1	5	2
285	1	2	21	14	1	2	2	1	1	21.2	2	2	0	0	0	0	0	0	2	1	1	6	2
286	1	2	24	15	2	2	2	2	1	22.3	2	2	0	0	1	0	0	0	1	1	1	6.2	2
287	1	2	23	11	1	2	2	1	2	20.8	2	1	2	1	0	0	0	0	1	2	1	4.4	1
288	1	2	20	16	1	2	2	2	2	17.2	1	1	1	1	0	0	0	1	1	2	1	4.2	1
289	1	2	20	11	1	2	2	1	2	22.4	2	1	1	1	0	0	0	1	2	2	2	4.2	1
290	1	2	20	14	1	2	2	2	2	18.8	2	2	0	0	0	0	0	0	2	2	1	5	2
291	1	1	23	11	2	2	2	1	2	26.6	3	1	1	1	0	0	1	0	1	2	1	4.2	1
292	1	2	21	11	1	2	2	1	2	23.8	3	1	1	1	0	0	0	1	1	2	1	4.4	1
293	1	2	21	14	1	2	2	2	2	22	2	2	0	0	0	0	0	0	2	1	1	5.8	2
294	1	2	21	12	1	2	2	2	1	21.7	2	2	0	0	0	0	0	0	2	1	1	7.4	2
295	1	2	20	13	1	2	1	2	2	21.8	2	2	0	0	0	0	0	0	2	2	1	5.4	2
296	1	2	22	13	1	2	2	2	2	17.5	1	1	1	1	0	0	0	1	2	1	1	5	2
297	1	2	23	14	1	2	2	2	2	18.5	2	2	0	0	0	1	0	0	1	1	1	7.6	2
298	1	2	19	11	1	2	2	1	1	21.6	2	2	0	0	0	0	0	0	2	1	1	5.4	2
299	1	2	21	13	1	2	2	1	1	24.6	3	1	1	1	1	0	1	0	1	2	1	4.2	1
300	1	2	22	16	1	2	2	2	2	19.8	2	1	0	0	1	0	0	0	2	1	1	4.2	1
301	1	1	20	15	1	2	2	2	2	22.3	2	2	0	0	0	0	0	0	2	1	1	4	1
302	1	2	20	15	1	2	1	2	2	21.8	2	2	0	0	0	0	0	0	2	1	1	3.6	1
303	1	1	19	16	1	2	2	1	2	21.2	2	2	0	0	0	0	0	0	2	1	1	4.8	1
304	1	1	24	16	1	1	1	2	2	22.8	2	2	0	0	0	0	0	0	2	1	1	4.4	1
305	1	2	20	13	1	2	2	1	1	19.3	2	2	0	0	0	0	0	0	2	1	1	3.6	1
306	1	2	20	15	2	1	1	2	2	22.8	2	2	0	0	0	0	0	0	2	1	1	3.8	1
307	1	1	24	16	1	1	1	2	2	22.8	2	2	0	0	0	0	0	0	2	1	1	4.2	1
308	1	2	20	12	1	2	2	2	2	17.2	1	1	0	0	0	1	0	1	1	1	1	3.2	1
309	1	2	21	12	1	2	2	1	2	21.5	2	1	0	0	1	0	0	0	1	2	1	4.6	1
310	1	2	21	15	1	1	1	1	2	22.3	2	1	0	0	0	0	0	0	2	1	1	6.6	2
311	1	2	19	10	1	2	2	1	2	21.5	2	2	0	0	0	0	0	0	2	1	1	7	2
312	1	2	22	12	1	2	2	1	2	16.1	1	1	0	0	0	1	0	1	1	2	1	6.8	2
313	1	1	24	15	1	2	2	1	2	18.5	2	2	0	0	0	1	0	1	2	1	1	5.6	2
314	1	2	20	12	1	2	1	1	2	18	1	1	1	1	0	1	1	1	1	2	1	5.2	2
315	1	2	20	15	1	2	2	1	2	22	2	2	0	0	1	0	0	0	1	1	1	5.8	2
316	1	2	24	15	2	2	2	2	1	22.3	2	2	0	0	1	0	0	0	1	1	1	6.2	2
317	1	2	21	11	1	2	2	1	2	22.8	2	2	0	0	0	0	0	0	2	1	1	5	2
318	1	1	22	13	1	2	2	1	2	22.5	2	1	0	0	0	0	0	0	1	1	1	4.6	2
319	1	2	21	11	1	2	2	1	2	21.5	2	1	2	1	1	0	1	1	1	2	1	3.6	1
320	1	1	20	16	1	2	2	1	1	22.8	2	2	0	0	0	0	0	0	2	1	1	5.8	2
321	1	2	22	14	1	2	2	1	2	20.2	2	1	0	0	0	1	0	0	2	1	1	6	2
322	1	1	24	15	1	2	2	1	2	18.5	2	2	0	0	0	1	0	0	2	1	1	7.2	2
323	1	2	22	13	1	2	1	2	2	22.8	2	2	0	0	0	0	0	0	2	1	1	3.4	1
324	1	1	20	15	1	2	2	1	1	22.5	2	2	0	0	0	0	0	0	2	1	1	3.8	1
325	1	2	20	15	1	2	2	1	1	21.6	2	2	0	0	0	0	0	0	2	1	1	4.2	1
326	1	2	19	14	1	2	2	1	2	18.9	2	2	0	0	0	0	0	0	2	1	1	4.6	1
327	1	2	22	15	1	2	1	1	1	22.3	2	2	0	0	0	0	0	0	1	1	1	3.2	1
328	1	2	22	14	1	2	2	1	2	20.3	2	2	0	0	0	0	0	0	2	1	2	4.2	1
329	1	1	21	15	1	2	2	1	2	22.4	2	2	0	0	0	0	0	0	2	1	2	4.6	1
330	1	2	21	11	1	2	2	2	2	26.2	3	1	2	1	0	0	0	1	2	2	2	3.4	1
331	1	1	23	14	2	2	2	1	2	19	2	2	0	0	0	0	0	1	2	1	1	5.4	2
332	1	2	24	15	1	2	2	1	2	22.3	2	2	0	0	0	0	0	0	2	2	1	5	2
333	1	2	21	14	1	2	2	2	2	16.1	1	1	2	1	1	0	1	0	1	2	2	4.2	1
334	1	2	21	13	1	2	2	1	2	19.9	2	2	0	0	0	0	1	0	2	2	2	4	1
335	1	2	19	14	1	2	2	1	1	20.5	2	1	1	1	0	0	1	1	1	2	2	4.2	1
336	1	2	25	14	1	2	2	1	2	19	2	2	0	0	0	0	0	0	2	1	1	6.4	2
337	1	2	21	14	1	2	2	1	2	27.4	3	1	0	0	1	0	1	0	2	1	2	6.2	2
338	1	2	19	13	1	2	2	1	2	19.5	2	1	0	0	0	0	0	0	2	1	1	3.6	1
339	1	2	21	12	1	2	2	2	2	18.4	1	2	0	0	0	0	0	1	2	2	2	5	2
340	1	2	20	12	1	2	2	1	2	24.2	3	1	0	0	0	0	0	0	2	2	1	6.2	2
341	1	2	25	14	1	2	2	1	2	19	2	2	0	0	0	0	0	0	2	1	1	6.4	2
342	1	2	20	14	1	2	2	1	2	18.5	2	2	0	0	0	1	0	0	2	1	1	5	2
343	1	2	19	14	1	2	2	1	2	25	3	1	2	1	1	0	1	1	1	2	1	5.8	2
344	1	2	20	10	1	2	2	2	2	26.6	3	1	3	1	1	0	1	1	1	2	2	4.4	2
345	1	2	20	15	1	2	2	1	1	19.5	2	2	0	0	0	0	0	0	2	1	1	6.8	2
346	1	2	21	14	1	2	2	2	2	19.4	2	2	0	0	0	0	0	0	2	1	1	5.2	2
347	1	2	21	14	1	2	2	2	2	19.9	2	2	0	0	0	0	0	0	2	1	1	5	2
348	1	2	20	11	1	2	2	1	2	22.5	2	1	0	0	0	0	1	0	2	1	1	5	2
349	1	2	21	12	1	2	2	1	1	26.5	3	1	2	1	1	1	1	0	1	2	2	4.6	1
350	1	2	21	16	1	2	2	1	2	20.3	2	2	0	0	0	0	0	0	2	1	1	5	2
351	1	2	22	14	1	2	2	1	2	21.7	2	1	1	1	0	0	1	1	1	2	2	3.8	1
352	1	2	20	14	1	1	1	2	2	21.2	2	1	0	0	1	0	0	0	2	1	1	6.4	2
353	1	2	21	14	1	2	1	1	2	24.2	3	1	0	0	1	0	0	0	2	1	2	5.2	2
354	1	2	20	15	1	2	2	1	2	19.7	2	1	0	0	0	0	0	0	2	1	1	5	2
355	1	1	21	15	1	2	2	1	2	18	1	1	0	0	0	0	1	1	2	2	2	6	2
356	1	2	21	12	1	2	2	1	2	22.2	2	1	2	1	0	0	1	0	2	2	1	4.8	1
357	1	1	21	12	1	2	2	1	2	18.1	1	1	1	1	0	0	1	1	1	2	2	4	1
358	1	2	21	14	1	2	2	1	2	18.5	2	1	0	0	0	0	0	0	2	1	2	6	2
359	1	1	23	14	2	2	2	1	2	19	2	2	0	0	0	0	0	1	2	2	1	5.4	2
360	1	2	20	12	1	2	2	1	1	21.3	2	1	1	1	0	0	1	1	1	2	2	4.4	1
361	1	2	21	12	1	2	2	1	2	22.6	2	1	0	0	0	0	0	0	1	2	2	5.4	2
362	1	2	19	10	1	2	2	1	2	19.8	2	1	3	1	1	0	1	0	2	1	2	4.4	1
363	1	2	19	11	1	2	2	1	2	17.2	1	1	3	1	0	0	0	1	2	2	1	3.6	1
364	1	2	22	16	1	2	2	2	2	19.8	2	2	0	0	1	0	0	1	2	1	1	5.2	2
365	1	2	21	13	1	2	2	1	2	20.4	2	1	0	0	0	0	0	0	2	1	1	6.2	2
366	1	2	21	10	1	2	2	2	2	23.4	3	1	1	1	0	0	0	0	1	2	2	4.4	1
367	1	2	20	16	1	2	2	2	2	21.2	2	2	0	0	0	0	0	0	2	1	1	5.4	2
368	1	2	21	14	1	2	2	1	2	17.2	1	1	0	0	1	0	0	0	1	2	1	5.6	2
369	1	1	20	12	1	2	2	1	1	20	2	1	2	1	0	0	1	0	1	2	2	4	1
370	1	1	21	15	1	1	1	2	2	20.6	2	2	0	0	0	0	0	1	2	1	1	5.8	2
371	1	2	24	13	1	2	1	2	2	21.5	2	2	0	0	0	0	0	0	2	2	1	5.4	2
372	1	2	21	15	1	2	2	1	2	22.2	2	1	0	0	0	0	0	0	1	1	1	5.2	2
373	1	1	21	16	1	2	2	2	2	14.9	1	1	0	0	0	0	0	0	2	1	1	5	2
374	1	2	20	14	1	2	2	2	2	21.3	2	2	0	0	0	0	0	0	2	1	1	5.8	2
375	1	2	20	15	1	2	2	1	1	20.7	2	2	0	0	0	0	0	0	2	1	1	5	2
376	1	2	25	15	2	2	2	2	2	22.5	2	2	0	0	0	0	0	0	2	1	1	4.8	1
377	1	2	21	16	1	2	2	1	2	19.8	2	2	0	0	0	0	0	0	1	2	2	5.4	2
378	1	1	25	14	1	2	2	1	2	21.1	2	2	0	0	0	0	1	0	2	1	1	5	2
379	1	2	20	13	1	2	2	1	2	22.3	2	2	2	1	0	0	1	1	1	2	2	4.2	1
380	1	2	22	12	1	2	2	2	2	18.5	2	1	1	1	0	0	1	0	1	2	1	4	1
381	1	2	21	15	1	2	2	1	2	22.1	2	2	0	0	0	0	0	0	2	1	1	5.4	2
382	1	1	21	13	1	2	2	1	2	22	2	1	2	1	0	0	1	0	2	2	2	4.6	1
383	1	1	21	15	1	2	2	1	2	22	2	2	0	0	0	0	0	0	2	2	1	5	2
384	1	2	20	9	1	2	2	1	2	18.1	1	1	3	1	0	0	1	0	1	2	2	4.2	1
385	1	2	20	11	1	2	2	1	2	18.1	1	1	2	1	0	0	1	1	1	2	2	4	1
386	1	2	20	11	1	2	2	1	1	24	3	1	1	1	0	0	0	1	1	2	1	4.6	1
387	1	1	23	12	1	2	2	1	1	22.3	2	1	0	0	0	0	1	1	2	1	2	5.2	2
388	1	2	20	13	1	2	2	1	2	22.7	2	1	0	0	0	0	0	1	2	2	1	6	2
389	1	2	22	10	1	2	2	1	2	21.1	2	1	0	0	0	0	1	1	2	2	2	6	2
390	1	2	20	15	1	2	2	1	1	22.26	2	1	2	1	0	0	1	1	1	2	2	5.4	2
391	1	2	22	12	1	2	2	2	2	21.7	2	2	0	0	0	0	0	1	1	2	1	5.6	2
392	1	2	20	12	1	2	2	2	2	19.3	2	2	0	0	0	0	0	0	2	1	1	5.2	2
393	1	2	20	15	1	1	1	2	2	21.3	2	2	0	0	1	1	1	1	2	1	1	5.4	2
394	1	1	21	14	1	2	2	1	2	21.8	2	2	0	0	0	0	0	0	2	1	2	4.2	1
395	1	1	21	14	1	2	2	1	2	21	2	2	0	0	0	0	0	0	2	2	1	4	1
396	1	1	20	10	1	1	1	2	2	24	3	1	1	1	0	0	0	0	2	1	1	6.2	2
397	1	1	27	15	1	2	2	1	1	25.8	3	2	0	0	0	0	0	0	2	1	1	7.6	2
398	1	2	20	13	1	2	2	2	2	20.4	2	1	0	0	0	0	0	0	2	2	2	6.4	2
399	1	2	20	16	1	2	2	2	2	19.8	2	2	0	0	0	0	1	0	2	2	1	4.2	1
400	1	2	21	16	1	2	1	2	2	22.2	2	2	0	0	0	0	0	0	1	1	1	6.4	2
401	1	2	20	13	1	2	2	2	2	16.4	1	1	1	1	0	0	0	0	1	2	1	5.8	2
402	1	2	23	16	1	2	2	1	1	20.7	2	1	0	0	0	0	0	0	2	1	1	4	1
403	1	2	21	10	1	2	2	1	2	23.2	3	1	3	1	1	1	1	0	2	2	2	7.2	2
404	1	2	22	12	1	2	2	1	2	23.7	3	1	0	0	0	0	1	1	1	2	1	6.8	2
405	1	2	20	14	1	2	2	1	2	21.8	2	2	0	0	1	0	1	1	2	1	1	5.2	2
406	1	2	20	15	1	2	1	2	2	22	2	2	0	0	0	0	0	0	2	1	1	5	2
407	1	2	21	15	1	2	1	2	2	20	2	1	0	0	0	0	0	0	2	2	1	6.2	2
408	1	2	20	14	1	2	2	1	2	20.7	2	2	0	0	0	0	0	0	2	1	1	7	2
409	1	2	20	16	1	2	2	2	1	18.6	2	2	0	0	0	0	0	0	2	1	1	7.2	2
410	1	1	19	13	1	2	1	1	2	20.7	2	2	0	0	0	0	0	0	2	1	1	5	2
411	1	2	25	15	1	2	2	1	2	20.4	2	2	0	0	0	0	0	0	2	1	1	5.6	2
412	1	1	21	13	1	2	2	1	2	18	2	2	0	0	0	0	0	0	2	1	1	6.4	2
413	1	2	21	14	1	2	2	1	2	22.2	2	1	2	1	1	0	1	0	1	2	2	4.2	1
414	1	2	20	12	1	2	2	1	2	19.5	2	2	0	0	0	0	0	0	2	1	1	6.8	2
415	1	1	26	15	1	2	2	1	1	21.3	2	2	0	0	0	0	0	0	1	2	1	7.6	2
416	1	2	22	14	1	2	2	2	2	18.9	2	1	1	1	0	0	0	0	2	1	1	4	1
417	1	2	20	14	1	2	2	1	2	18.9	2	2	0	0	0	0	1	0	2	1	1	5	2
418	1	1	21	12	1	2	2	2	2	20.3	2	1	1	1	0	0	0	0	2	2	1	6.4	2
419	1	2	22	15	1	2	2	1	1	17.7	1	2	0	0	0	0	1	0	1	1	2	6.8	2
420	1	2	15	15	1	2	2	1	2	20.2	2	1	0	0	0	0	0	0	2	1	1	5.6	2
421	1	2	20	15	1	2	2	1	2	22	2	2	0	0	1	0	0	0	2	1	1	5.2	2
422	1	2	20	12	1	2	2	2	2	17.2	1	1	2	1	0	1	0	1	1	1	1	3.2	1
423	1	2	20	16	1	2	2	1	2	22.2	2	2	0	0	0	0	0	0	2	1	1	5.4	2
424	1	1	22	16	1	2	1	1	2	22.6	2	2	0	0	0	1	0	0	2	1	1	5	2
425	1	2	22	14	1	2	2	1	2	20.2	2	2	0	0	0	1	0	0	2	1	1	5	2
426	1	2	21	15	1	2	2	1	2	19.1	2	2	2	1	0	0	1	0	2	1	2	4.4	1
427	1	2	20	13	1	2	2	1	1	18.5	2	1	3	1	1	1	0	1	1	2	2	4.8	1
428	1	2	20	12	1	2	2	2	2	23	3	1	2	1	0	0	1	0	1	2	2	4.6	1
429	1	2	23	13	1	2	2	2	2	20.5	2	1	1	1	0	0	1	1	1	2	2	3.8	1
430	1	2	20	16	1	1	1	1	2	19	2	2	0	0	0	1	0	0	2	1	1	5.2	2
431	1	2	24	13	1	2	1	1	2	20.4	2	1	1	1	0	0	1	1	2	1	2	4	1
432	1	1	22	14	1	2	2	1	2	21.8	2	2	1	1	0	0	1	0	1	2	1	4	1
433	1	2	20	13	1	1	1	2	2	18.1	1	1	0	0	0	0	0	0	2	1	1	5.4	2
434	1	2	24	13	1	2	2	2	2	22	2	2	0	0	0	0	1	0	2	1	1	6.4	2
435	1	2	21	14	1	2	2	2	2	26.2	3	1	0	0	0	0	0	1	2	2	2	5.2	2
436	1	2	19	15	1	2	2	1	1	21.2	2	1	0	0	0	0	0	0	2	1	1	5	2
437	1	2	20	15	1	2	2	1	1	19.5	2	2	2	1	0	0	1	0	2	1	2	4.2	1
438	1	2	20	11	1	1	1	2	2	22.1	2	1	0	0	0	0	0	1	2	2	1	4.4	1
439	1	1	20	9	1	2	2	1	1	17.8	1	1	3	1	1	0	1	0	1	2	2	3.8	1
440	1	2	20	11	1	2	2	2	2	17.6	1	1	1	1	0	0	1	1	1	2	2	4.8	1
441	1	2	21	13	1	2	2	2	2	20.1	2	2	0	0	0	0	0	1	2	1	1	6	2
442	1	1	21	14	1	2	2	1	2	17.5	1	1	0	0	0	0	0	1	2	1	1	7.2	2
443	1	1	25	14	1	2	2	1	2	22.7	2	2	0	0	0	0	0	0	2	1	2	4	1
444	1	1	19	13	1	2	1	1	2	20.7	2	2	0	0	0	0	0	0	1	2	1	5	2
445	1	2	21	16	1	2	2	1	2	19.8	2	2	0	0	0	0	0	0	2	1	1	5.2	2
446	1	2	20	13	1	2	2	2	2	16.4	1	1	0	0	0	0	0	0	2	2	1	3.8	1
447	1	2	21	10	1	2	2	1	2	24.4	3	1	0	0	1	0	1	0	1	2	1	3.6	1
448	1	2	21	12	1	2	2	1	2	18.9	2	1	0	0	0	0	0	0	1	1	2	5.8	2
449	1	1	21	13	1	2	1	2	2	25.4	3	1	0	0	0	0	1	1	2	1	2	5	2
450	1	2	24	13	1	2	2	1	2	22.6	2	2	0	0	0	0	1	1	2	1	2	6	2
451	1	2	22	13	1	2	2	2	2	17.5	1	1	0	0	0	0	1	1	2	1	2	5.4	2
452	1	2	21	14	1	1	1	2	2	18.9	2	2	0	0	0	0	0	0	2	1	1	5.8	2
453	1	1	20	11	1	1	1	2	2	24	3	1	1	1	0	0	1	0	1	2	2	6.2	2
454	1	2	21	11	1	2	2	1	2	22.6	2	1	0	0	0	0	1	1	2	1	2	4.6	1
455	1	2	20	12	1	1	1	2	2	21.6	2	1	2	1	1	0	1	1	1	2	2	4.4	1
456	1	2	20	13	1	2	2	2	2	21.5	2	2	0	0	0	0	0	0	2	2	1	6.4	2
457	1	2	21	15	1	2	2	1	2	22.1	2	2	0	0	1	1	0	0	2	1	2	5.6	2
458	1	2	21	14	1	2	2	1	2	20.2	2	1	1	1	0	0	1	0	1	2	2	4.6	1
459	1	1	21	16	1	2	2	2	2	22.4	2	2	0	0	0	0	0	0	2	1	1	6.6	2
460	1	2	21	14	1	2	2	1	1	19.4	2	2	1	1	0	0	1	0	2	1	2	3.8	1
461	1	1	21	13	1	1	1	2	2	22	2	2	2	1	0	0	0	1	2	2	2	4.2	1
462	1	2	21	12	1	2	2	1	2	20.8	2	1	1	1	0	0	0	1	2	2	2	4.6	1
463	1	1	20	16	1	2	2	1	1	22.8	2	2	0	0	0	0	0	1	2	1	1	5.6	2
464	1	2	20	14	1	2	2	2	2	20.3	2	2	2	1	0	0	0	1	1	2	1	3.2	1
465	1	2	19	14	1	2	2	1	2	15.4	1	1	1	1	0	0	0	0	1	2	1	4.4	1
466	1	2	22	13	1	2	2	1	2	19.1	2	2	0	0	0	0	0	0	2	1	1	6.4	2
467	1	2	21	16	1	2	1	2	2	22.5	2	2	0	0	0	0	0	0	1	1	1	6.4	2
468	1	2	21	14	1	2	1	1	2	24.2	3	1	1	1	1	0	0	0	2	1	2	5.8	2
469	1	2	21	15	1	2	2	1	2	18.5	2	2	0	0	0	0	0	0	2	1	1	4.4	1
470	1	1	22	15	1	2	1	2	2	22.7	2	2	0	0	0	1	0	0	2	1	1	5	2
471	1	2	21	13	1	2	2	1	1	15.4	1	1	0	0	0	0	1	0	1	2	1	5	2
472	1	2	20	15	1	2	1	2	2	22.4	2	1	0	0	0	0	0	0	2	1	1	5	2

## Sheet: codebook
Variable Name	label	Type	Value lebel
V1	Serial number	Numeric
V3	Participant's group based on BCC exposure	Numeric	0. Non-expoed (Control) 1. BCC-exposed
V5	Residence of the participants	Numeric	1. With family 2. At student dormitory
V6	Age	Numeric	Exact value (years)
V7	Age at Menarche	Numeric	Exact value (years)
V8	Marital status of the paricipant	Numeric	1. Never married 2. Ever married
V9	Father's educational status	Numeric	1. Below Secondary 2. Seceondary/Higher
V10	Mother's educational status	Numeric	1. Below Secondary 2. Seceondary/Higher
V11	Father's occupation	Numeric	1. Formal occupatioin 2. Informal occupation
V12	Mother's occupation	Numeric	1. Formal occupatioin 2. Informal occupation
V13	BMI (Kg/m2)	Numeric	Exact value
V14	BMI category	Numeric	1. Underweight ( <18.5) 2. Normal weight ( 18.5-22.9) 3. Overweight and obese ( ≥23)
V15	Physical activity	Numeric	1. Sedetary 2. Active and athelete
V16	Pain of dysmenorrhea	Numeric	0. No pain 1. Mild pain 2. Moderate pain 3. Severe pain
V17	Dysmenorrhea pain (binary category)	Numeric	0. No 1. Yes
V18	Family history of menstrual disorders	Numeric	0. No 1. Yes
V19	Missing class due to menstrual disorder	Numeric	0. No 1. Yes
V20	Food craving (High fat and sweet food)	Numeric	0. No 1. Yes
V21	Skipping breakfast	Numeric	0. No 1. Yes
V22	Sleep duration (hours)	Numeric	1. <7 hours per night 2. ≥7 hours per night
V23	Bedtime	Numeric	1. At 23:00 and before 2. After 23:00
V24	Caffeine consumption	Numeric	1. Infrequent (<3 times per week) 2. Frequent (≥3 times per week)
V25	Dietary diversity score (DDS)	Numeric	Exact value
V26	Category of DDS	Numeric	1. <5 (Low) 2. ≥ (High)
